# Supplementary material for: Short-Term Pilot Study to Evaluate the Impact of Salbi Educa Nutrition App in Macronutrients Intake and Adherence to the Mediterranean Diet: Randomized Controlled Trial
Source: Nutrients. 2022 May 14;14(10):2061. doi: 10.3390/nu14102061 (PMC9146242; doi:10.3390/nu14102061)
Supplement: Supplementary file 1 [file nutrients-14-02061-s001.zip]

Archive with 1 entries (1 files):
- nutrients-1697014-supplementary.pdf
